# Supplementary material for: Hemokinin-1 induces transcriptomic alterations in pain-related signaling processes in rat primary sensory neurons independent of NK1 tachykinin receptor activation
Source: Front Mol Neurosci. 2023 Oct 27;16:1186279. doi: 10.3389/fnmol.2023.1186279 (PMC10641776; doi:10.3389/fnmol.2023.1186279)
Supplement: Supplementary file 3 [file Table_3.xlsx]

## Sheet: Munka1
geneID	Description	EntrezID	EntrezIDs	geneName	69424	69425	69426	69427	69428	69429	69430	69431	69432	69433	69434	69435	69436	69437	69438	69439	69440	69441	69442	69443	69444	69445
ENSRNOG00000005853	tachykinin receptor 1	24807	24807	Tacr1	0.484878	0.215081	0.444227	0	0.512559	0.483501	0.0817393	0.729137	0.228402	0.342846	0.166078	0.169679	0.82981	0.416863	0.597959	0.29012	0.252203	0.166069	0	0.0934053	0.396497	0
ENSRNOG00000009372	tachykinin receptor 3	24808	24808	Tacr3	0.137446	0.0609679	0.314807	0.301026	0.498145	0.274111	0.509745	0.124011	0.172651	0.194369	0.612005	0.240489	0.3659	0.425397	0.339	0	0.381283	0.282448	0.0507612	0.158862	0.393375	0.0568428
ENSRNOG00000050658	tachykinin receptor 2	25007	25007	Tacr2	0.0996125	0.132558	0.0456306	0.0872662	0.240684	0	0.0335847	0.0898755	0.0938451	0.0845203	0.136475	0.0697169	0.11365	0.205535	0.0818957	0.158938	0.103624	0.0682337	0.220732	0.038378	0.122183	0.164785
		Sample ID	Sample description
		69424	Rat #1, CFA treatment, left side, intact															a
		69425	Rat #1, CFA treatment, right side, treated
		69426	Rat #3, CFA treatment, left side, intact
		69427	Rat #3, CFA treatment, right side, treated
		69428	Rat #4, Saline treatment, left side, intact
		69429	Rat #4, Saline treatment, right side, treated
		69430	Rat #5, CFA treatment, left side, intact
		69439	Rat #5, CFA treatment, right side, treated
		69440	Rat #6, Saline treatment, left side, intact
		69441	Rat #6, Saline treatment, right side, treated
		69442	Rat #7, CFA treatment, left side, intact
		69443	Rat #7, CFA treatment, right side, treated
		69444	Rat #8, Saline treatment, left side, intact
		68445	Rat #8, Saline treatment, right side, treated
		69431	Rat #9, CFA treatment, left side, intact
		69432	Rat #9, CFA treatment, right side, treated
		69433	Rat #10, Saline treatment, left side, intact
		69434	Rat #10, Saline treatment, right side, treated
		69435	Rat #11, CFA treatment, left side, intact
		69436	Rat #11, CFA treatment, right side, treated
		69437	Rat #12, Saline treatment, left side, intact
		69438	Rat #12, Saline treatment, right side, treated
