# Supplementary material for: Hemokinin-1 induces transcriptomic alterations in pain-related signaling processes in rat primary sensory neurons independent of NK1 tachykinin receptor activation
Source: Front Mol Neurosci. 2023 Oct 27;16:1186279. doi: 10.3389/fnmol.2023.1186279 (PMC10641776; doi:10.3389/fnmol.2023.1186279)
Supplement: Supplementary file 4 [file Table_4.xlsx]

## Sheet: Munka1
Description	geneName
5-hydroxytryptamine receptor 3A	Htr3a
ABL proto-oncogene 2, non-receptor tyrosine kinase	Abl2
activin A receptor type 1	Acvr1
activin A receptor type 1B	Acvr1b
adhesion G protein-coupled receptor E5	Adgre5
adhesion G protein-coupled receptor G1	Adgrg1
adhesion G protein-coupled receptor G6	Adgrg6
adhesion G protein-coupled receptor L1	Adgrl1
adhesion G protein-coupled receptor L2	Adgrl2
adhesion G protein-coupled receptor L3	Adgrl3
adiponectin receptor 1	Adipor1
adiponectin receptor 2	Adipor2
ALK receptor tyrosine kinase	Alk
anthrax toxin receptor 2	Antxr2
aryl hydrocarbon receptor	Ahr
aryl hydrocarbon receptor nuclear translocator-like	Arntl
asialoglycoprotein receptor 1	Asgr1
bone morphogenetic protein receptor type 2	Bmpr2
bradykinin receptor B2	Bdkrb2
CGRP receptor component	Crcp
cholinergic receptor nicotinic alpha 3 subunit	Chrna3
coagulation factor II (thrombin) receptor	F2r
complement C3b/C4b receptor 1 like	Cr1l
cornichon family AMPA receptor auxiliary protein 4	Cnih4
C-X-C motif chemokine receptor 4	Cxcr4
cytokine receptor-like factor 2	Crlf2
discoidin domain receptor tyrosine kinase 2	Ddr2
endothelin receptor type B	Ednrb
Eph receptor A2	Epha2
epidermal growth factor receptor	Egfr
epidermal growth factor receptor pathway substrate 15	Eps15
estrogen related receptor, alpha	Esrra
Fc fragment of IgE receptor Ig	Fcer1g
Fc fragment of IgG receptor and transporter	Fcgrt
feline leukemia virus subgroup C cellular receptor family, member 2	Flvcr2
Fibroblast growth factor receptor 1	Fgfr1
frizzled class receptor 1	Fzd1
frizzled class receptor 2	Fzd2
frizzled class receptor 3	Fzd3
G protein-coupled receptor 107	Gpr107
G protein-coupled receptor 108	Gpr108
G protein-coupled receptor 137	Gpr137
G protein-coupled receptor 162	Gpr162
G protein-coupled receptor 176	Gpr176
G protein-coupled receptor 180	Gpr180
G protein-coupled receptor 19	Gpr19
G protein-coupled receptor 85	Gpr85
G protein-coupled receptor 89B	Gpr89b
G protein-coupled receptor kinase 4	Grk4
G protein-coupled receptor, class C, group 5, member B	Gprc5b
gamma-aminobutyric acid type A receptor alpha2 subunit	Gabra2
gamma-aminobutyric acid type B receptor subunit 1	Gabbr1
gamma-aminobutyric acid type B receptor subunit 2	Gabbr2
GDNF family receptor alpha 1	Gfra1
GDNF family receptor alpha 2	Gfra2
GDNF family receptor alpha 3	Gfra3
glutamate ionotropic receptor AMPA type subunit 2	Gria2
glutamate ionotropic receptor AMPA type subunit 4	Gria4
glutamate ionotropic receptor kainate type subunit 1	Grik1
glutamate ionotropic receptor kainate type subunit 2	Grik2
glutamate ionotropic receptor NMDA type subunit 1	Grin1
glycine receptor, beta	Glrb
golgi SNAP receptor complex member 2	Gosr2
growth hormone receptor	Ghr
hyaluronan-mediated motility receptor	Hmmr
inositol 1,4,5-trisphosphate receptor, type 2	Itpr2
inositol 1,4,5-trisphosphate receptor, type 3	Itpr3
insulin-like growth factor 1 receptor	Igf1r
insulin-like growth factor 2 receptor	Igf2r
interferon alpha and beta receptor subunit 1	Ifnar1
interferon alpha and beta receptor subunit 2	Ifnar2
interferon gamma receptor 1	Ifngr1
interferon gamma receptor 2	Ifngr2
interleukin 1 receptor antagonist	Il1rn
interleukin 1 receptor type 1	Il1r1
interleukin 1 receptor-like 1	Il1rl1
interleukin 10 receptor subunit beta	Il10rb
interleukin 11 receptor subunit alpha 1	Il11ra1
interleukin 17 receptor A	Il17ra
KDEL endoplasmic reticulum protein retention receptor 1	Kdelr1
KDEL endoplasmic reticulum protein retention receptor 2	Kdelr2
KDEL endoplasmic reticulum protein retention receptor 3	Kdelr3
KIT proto-oncogene receptor tyrosine kinase	Kit
LDL receptor related protein 12	Lrp12
LDL receptor related protein 6	Lrp6
leucine-rich repeat-containing G protein-coupled receptor 4	Lgr4
leukocyte receptor cluster member 1	Leng1
LIF receptor subunit alpha	Lifr
ligand dependent nuclear receptor interacting factor 1	Lrif1
lipolysis stimulated lipoprotein receptor	Lsr
low density lipoprotein receptor	Ldlr
lymphotoxin beta receptor	Ltbr
lysophosphatidic acid receptor 1	Lpar1
lysophosphatidic acid receptor 4	Lpar4
MET proto-oncogene, receptor tyrosine kinase	Met
natriuretic peptide receptor 2	Npr2
natural killer cell triggering receptor	Nktr
NBR1, autophagy cargo receptor	Nbr1
nerve growth factor receptor	Ngfr
neuronal pentraxin receptor	Nptxr
neurotrophic receptor tyrosine kinase 2	Ntrk2
nuclear receptor binding SET domain protein 1	Nsd1
nuclear receptor binding SET domain protein 2	Nsd2
nuclear receptor binding SET domain protein 3	Nsd3
nuclear receptor coactivator 3	Ncoa3
nuclear receptor coactivator 7	Ncoa7
nuclear receptor interacting protein 1	Nrip1
nuclear receptor interacting protein 3	Nrip3
nuclear receptor subfamily 1, group D, member 2	Nr1d2
nuclear receptor subfamily 1, group H, member 2	Nr1h2
nuclear receptor subfamily 2, group F, member 1	Nr2f1
nuclear receptor subfamily 2, group F, member 2	Nr2f2
nuclear receptor subfamily 2, group F, member 6	Nr2f6
nuclear receptor subfamily 3, group C, member 1	Nr3c1
nuclear receptor subfamily 4, group A, member 1	Nr4a1
nuclear receptor subfamily 4, group A, member 2	Nr4a2
oncostatin M receptor	Osmr
opioid growth factor receptor	Ogfr
opioid growth factor receptor-like 1	Ogfrl1
plasminogen receptor with a C-terminal lysine	Plgrkt
platelet derived growth factor receptor beta	Pdgfrb
poliovirus receptor	PVR
progesterone receptor membrane component 1	Pgrmc1
progesterone receptor membrane component 2	Pgrmc2
prostaglandin I2 (prostacyclin) receptor (IP)	Ptgir
protein C receptor	Procr
protein tyrosine phosphatase, receptor type N2	Ptprn2
protein tyrosine phosphatase, receptor type Z1	Ptprz1
protein tyrosine phosphatase, receptor type, G	Ptprg
protein tyrosine phosphatase, receptor type, J	Ptprj
protein tyrosine phosphatase, receptor type, M	Ptprm
purinergic receptor P2X 3	P2rx3
purinergic receptor P2Y2	P2ry2
receptor accessory protein 1	Reep1
receptor accessory protein 2	Reep2
receptor accessory protein 3	Reep3
receptor for activated C kinase 1	Rack1
retention in endoplasmic reticulum sorting receptor 1	Rer1
retinoic acid receptor responder 1	Rarres1
retinoic acid receptor, alpha	Rara
retinoic acid receptor, gamma	Rarg
retinoid X receptor gamma	Rxrg
roundabout guidance receptor 2	Robo2
ryanodine receptor 2	Ryr2
ryanodine receptor 3	Ryr3
scavenger receptor class B, member 2	Scarb2
sigma non-opioid intracellular receptor 1	Sigmar1
signal sequence receptor subunit 1	Ssr1
signal sequence receptor subunit 3	Ssr3
signal sequence receptor subunit 4	Ssr4
signal sequence receptor, beta	Ssr2
signal sequence receptor, gamma	Ssr3
sortilin-related VPS10 domain containing receptor 1	Sorcs1
sortilin-related VPS10 domain containing receptor 2	Sorcs2
sphingosine-1-phosphate receptor 2	S1pr2
sphingosine-1-phosphate receptor 3	S1pr3
splA/ryanodine receptor domain and SOCS box containing 1	Spsb1
splA/ryanodine receptor domain and SOCS box containing 3	Spsb3
SRP receptor alpha subunit	Srpra
taste 1 receptor member 2	Tas1r2
thyroid hormone receptor alpha	Thra
thyroid hormone receptor associated protein 3	Thrap3
thyroid hormone receptor interactor 6	Trip6
TNF receptor associated factor 6	Traf6
TNF receptor superfamily member 12A	Tnfrsf12a
TNF receptor superfamily member 1A	Tnfrsf1a
TNF receptor superfamily member 21	Tnfrsf21
transducin (beta)-like 1 X-linked receptor 1	Tbl1xr1
transferrin receptor	Tfrc
transforming growth factor beta receptor 3	Tgfbr3
transforming growth factor, beta receptor 2	Tgfbr2
transient receptor potential cation channel, subfamily M, member 3	Trpm3
transient receptor potential cation channel, subfamily M, member 7	Trpm7
+transient receptor potential cation channel, subfamily M, member 8	Trpm8
