# Supplementary material for: Hemokinin-1 induces transcriptomic alterations in pain-related signaling processes in rat primary sensory neurons independent of NK1 tachykinin receptor activation
Source: Front Mol Neurosci. 2023 Oct 27;16:1186279. doi: 10.3389/fnmol.2023.1186279 (PMC10641776; doi:10.3389/fnmol.2023.1186279)
Supplement: Supplementary file 5 [file Table_5.xlsx]

## Sheet: Sheet 1
geneID
